# Supplementary material for: Developing Adventitious Root Meristems Induced by Layering for Plant Chromosome Preparation
Source: Int J Mol Sci. 2024 Oct 31;25(21):11723. doi: 10.3390/ijms252111723 (PMC11547123; doi:10.3390/ijms252111723)
Supplement: Supplementary file 1 [file ijms-25-11723-s001.zip]

Archive with 1 entries (1 files):
- ijms-3290897-supplementary.pdf
